# Supplementary material for: MutL binds to 3′ resected DNA ends and blocks DNA polymerase access
Source: Nucleic Acids Res. 2022 Jun 7;50(11):6224–34. doi: 10.1093/nar/gkac432 (PMC9226502; doi:10.1093/nar/gkac432)
Supplement: gkac432_Supplemental_Files [file gkac432_supplemental_files.zip]

Archive with 3 entries (3 files):
- SupFig_S1_DNA_synthesis.pdf
- SupFig_S2_CryoEM_07feb.pdf
- SupFig_S3_Characterization_L_Mutants.pdf
